# Supplementary material for: The Role of Bacteria–Mitochondria Communication in the Activation of Neuronal Innate Immunity: Implications to Parkinson’s Disease
Source: Int J Mol Sci. 2023 Feb 22;24(5):4339. doi: 10.3390/ijms24054339 (PMC10001700; doi:10.3390/ijms24054339)
Supplement: Supplementary file 1 [file ijms-24-04339-s001.zip]

Archive with 1 entries (1 files):
- ijms-2130308-supplementary.pdf
